# Supplementary material for: An Optimized Chickpea Protein Hydrolysate Exerts Long-Term Antihypertensive Effects and Upregulates ACE2 and Mas1 Gene Expression in Spontaneously Hypertensive Rats
Source: Foods. 2025 Oct 17;14(20):3537. doi: 10.3390/foods14203537 (PMC12564324; doi:10.3390/foods14203537)
Supplement: Supplementary file 1 [file foods-14-03537-s001.zip]

Archive with 1 entries (1 files):
- foods-3899909-supplementary.pdf
